# Supplementary material for: Redetermination of Dy3Ni from single-crystal X-ray data
Source: Acta Crystallogr Sect E Struct Rep Online. 2013 Oct 26;69(Pt 11):i80. doi: 10.1107/S1600536813028717 (PMC3884239; doi:10.1107/S1600536813028717)
Supplement: Supplementary file 1 [file e-69-00i80-sup1.cif]

##############################################################################
#                                                                            #
# This CIF contains the data in a paper accepted for publication in          #
# Acta Crystallographica Section E. It conforms to the requirements of       #
# Notes for Authors for Acta Crystallographica Section E, and has been       #
# peer reviewed under the auspices of the IUCr Commission on Journals.       #
#                                                                            #
# Full details of the Crystallographic Information File format               #
# are given in the paper "The Crystallographic Information File (CIF):       #
# a New Standard Archive File for Crystallography" by S. R. Hall, F. H.      #
# Allen and I. D. Brown [Acta Cryst. (1991), A47, 655-685].                  #
#                                                                            #
# The current version of the core CIF dictionary is obtainable from          #
# ftp://ftp.iucr.org/pub/cif_core.dic.                                       #
#                                                                            #
# Software is freely available for graphical display of the structure(s)     #
# in this CIF. For information consult the CIF software page                 #
# http://www.iucr.org/resources/cif/software.                                #
#                                                                            #
# This file may be used for bona fide research purposes within the           #
# scientific community so long as proper attribution is given to the journal # 
# article from which it was obtained.                                        #
#                                                                            #
##############################################################################
data_I
_audit_creation_method     SHELXL-2013
_database_code_depnum_ccdc_archive     'CCDC 967354'
_chemical_name_systematic
;
Tridysprosium nickel
;
_chemical_name_common     ?
_chemical_formula_moiety     'Dy3 Ni'
_chemical_formula_sum     'Dy3 Ni'
_chemical_formula_iupac     'Dy3 Ni'
_chemical_formula_weight     546.21
_chemical_melting_point     ?
_shelx_space_group_comment
;
The symmetry employed for this shelxl refinement is uniquely defined
by the following loop, which should always be used as a source of
symmetry information in preference to the above space-group names.
They are only intended as comments.
;
_space_group_crystal_system     orthorhombic
_space_group_name_H-M_alt     'P n m a'
_space_group_name_Hall     '-P 2ac 2n'
loop_
    _space_group_symop_operation_xyz
    'x, y, z'
    '-x+1/2, y+1/2, z+1/2'
    'x, -y+1/2, z'
    '-x+1/2, -y, z+1/2'
    '-x, -y, -z'
    'x-1/2, -y-1/2, -z-1/2'
    '-x, y-1/2, -z'
    'x-1/2, y, -z-1/2'
_cell_length_a     6.863(3)
_cell_length_b     9.553(3)
_cell_length_c     6.302(2)
_cell_angle_alpha     90
_cell_angle_beta     90
_cell_angle_gamma     90
_cell_volume     413.2(3)
_cell_formula_units_Z     4
_cell_measurement_reflns_used     2575
_cell_measurement_theta_min     3.70
_cell_measurement_theta_max     29.52
_cell_measurement_temperature     293(2)
_exptl_crystal_description     block
_exptl_crystal_colour     'metallic gray'
_exptl_crystal_size_max     0.14
_exptl_crystal_size_mid     0.11
_exptl_crystal_size_min     0.10
_exptl_crystal_density_diffrn     8.781
_exptl_crystal_density_meas     ?
_exptl_crystal_density_method     'not measured'
_exptl_crystal_F_000     904
_exptl_absorpt_coefficient_mu     57.864
_exptl_absorpt_correction_type     numerical
_exptl_absorpt_process_details     '(<i>X-RED</i>; Stoe & Cie, 2009)'
_shelx_estimated_absorpt_T_min     ?
_shelx_estimated_absorpt_T_max     ?
_exptl_absorpt_correction_T_min     0.0073
_exptl_absorpt_correction_T_max     0.0255
_exptl_special_details     ?
_diffrn_ambient_temperature     293(2)
_diffrn_radiation_type     MoK\a
_diffrn_radiation_wavelength     0.71073
_diffrn_measurement_device_type     'Stoe IPDS II'
_diffrn_measurement_method     'omega'
_diffrn_detector_area_resol_mean     ?
_diffrn_reflns_number     973
_diffrn_reflns_av_R_equivalents     0.0417
_diffrn_reflns_theta_min     3.874
_diffrn_reflns_theta_max     29.642
_diffrn_reflns_theta_full     25.242
_diffrn_measured_fraction_theta_max     0.956
_diffrn_measured_fraction_theta_full     0.997
_diffrn_reflns_limit_h_min     0
_diffrn_reflns_limit_h_max     9
_diffrn_reflns_limit_k_min     0
_diffrn_reflns_limit_k_max     12
_diffrn_reflns_limit_l_min     -8
_diffrn_reflns_limit_l_max     8
_refine_special_details     ?
_reflns_number_total     582
_reflns_number_gt     447
_reflns_threshold_expression     I>2\s(I)
_refine_ls_structure_factor_coef     Fsqd
_refine_ls_matrix_type     full
_refine_ls_R_factor_all     0.0697
_refine_ls_R_factor_gt     0.0417
_refine_ls_wR_factor_gt     0.0485
_refine_ls_wR_factor_ref     0.0520
_refine_ls_goodness_of_fit_ref     1.120
_refine_ls_restrained_S_all     1.120
_refine_ls_number_reflns     582
_refine_ls_number_parameters     23
_refine_ls_number_restraints     0
_refine_ls_weighting_scheme     calc
_refine_ls_weighting_details
                      'w=1/[\s^2^(Fo^2^)+(0.0141P)^2^] where P=(Fo^2^+2Fc^2^)/3'
_atom_sites_solution_primary     direct
_atom_sites_solution_secondary     difmap
_refine_ls_shift/su_max     0.000
_refine_ls_shift/su_mean     0.000
_refine_diff_density_max     2.824
_refine_diff_density_min     -2.654
_refine_ls_extinction_method     '<i>SHELXL2013</i> (Sheldrick, 2008)'
_refine_ls_extinction_coef     0.00030(10)
_refine_ls_extinction_expression
                                  'Fc^*^=kFc[1+0.001xFc^2^\l^3^/sin(2\q)]^-1/4^'
loop_
    _atom_type_symbol
    _atom_type_description
    _atom_type_scat_dispersion_real
    _atom_type_scat_dispersion_imag
    _atom_type_scat_source
    'Ni' 'Ni' 0.3393 1.1124
                         'International Tables Vol C Tables 4.2.6.8 and 6.1.1.4'
    'Dy' 'Dy' -0.1892 4.4098
                         'International Tables Vol C Tables 4.2.6.8 and 6.1.1.4'
_computing_data_collection     '<i>X-AREA</i> (Stoe & Cie, 2009)'
_computing_cell_refinement     '<i>X-AREA</i> (Stoe & Cie, 2009)'
_computing_data_reduction     '<i>X-AREA</i> (Stoe & Cie, 2009)'
_computing_structure_solution     '<i>SIR2011</i> (Burla <i>et al.</i>, 2012)'
_computing_structure_refinement
;
<i>SHELXL2013</i> (Sheldrick, 2008) and <i>WinGX</i> (Farrugia,
2012)
;
_computing_molecular_graphics     '<i>DIAMOND</i> (Brandenburg, 2006)'
_computing_publication_material     '<i>publCIF</i> (Westrip, 2010)'
loop_
    _atom_site_type_symbol
    _atom_site_label
    _atom_site_fract_x
    _atom_site_fract_y
    _atom_site_fract_z
    _atom_site_U_iso_or_equiv
    _atom_site_adp_type
    _atom_site_calc_flag
    _atom_site_occupancy
    _atom_site_disorder_assembly
    _atom_site_disorder_group
    Dy Dy1 0.17975(10) 0.06439(6) 0.17745(9) 0.01479(17) Uani d 1 . .
    Dy Dy2 0.03218(14) 0.2500 0.63694(13) 0.0147(2) Uani d 1 . .
    Ni Ni 0.3917(4) 0.2500 0.4477(4) 0.0197(5) Uani d 1 . .
loop_
    _atom_site_aniso_label
    _atom_site_aniso_U_11
    _atom_site_aniso_U_22
    _atom_site_aniso_U_33
    _atom_site_aniso_U_12
    _atom_site_aniso_U_13
    _atom_site_aniso_U_23
    Dy1 0.0150(3) 0.0151(3) 0.0143(2) 0.0001(3) 0.0003(3) -0.0004(2)
    Dy2 0.0158(5) 0.0144(4) 0.0138(4) 0.000 0.0014(3) 0.000
    Ni 0.0131(12) 0.0268(14) 0.0192(11) 0.000 0.0003(10) 0.000
_geom_special_details
;
All e.s.d.'s (except the e.s.d. in the dihedral angle between two l.s. planes)
are estimated using the full covariance matrix. The cell e.s.d.'s are taken
into account individually in the estimation of e.s.d.'s in distances, angles
and torsion angles; correlations between e.s.d.'s in cell parameters are only
used when they are defined by crystal symmetry. An approximate (isotropic)
treatment of cell e.s.d.'s is used for estimating e.s.d.'s involving l.s.
planes.
;
loop_
    _geom_bond_atom_site_label_1
    _geom_bond_atom_site_label_2
    _geom_bond_site_symmetry_2
    _geom_bond_distance
    _geom_bond_publ_flag
    Dy1 Ni 6_566 2.770(2) ?
    Dy1 Ni . 2.856(2) ?
    Dy1 Ni 2_544 3.3700(15) ?
    Dy1 Dy1 4 3.5174(11) ?
    Dy1 Dy1 4_554 3.5174(11) ?
    Dy1 Dy2 5_556 3.5361(12) ?
    Dy1 Dy2 . 3.5433(12) ?
    Dy1 Dy1 3 3.5462(16) ?
    Dy1 Dy1 5 3.5502(15) ?
    Dy1 Dy1 8_556 3.5512(15) ?
    Dy1 Dy1 8_656 3.5512(15) ?
    Dy1 Dy2 6_666 3.5944(14) ?
    Dy2 Ni . 2.740(3) ?
    Dy2 Ni 6_567 2.790(3) ?
    Dy2 Dy1 5_556 3.5361(12) ?
    Dy2 Dy1 7_566 3.5361(12) ?
    Dy2 Dy1 3 3.5433(12) ?
    Dy2 Dy1 8_556 3.5944(14) ?
    Dy2 Dy1 6_566 3.5944(14) ?
    Dy2 Dy1 2 3.6047(12) ?
    Dy2 Dy1 4 3.6047(12) ?
    Dy2 Dy2 6_667 3.7156(15) ?
    Dy2 Dy2 6_567 3.7156(15) ?
    Ni Dy1 6_666 2.770(2) ?
    Ni Dy1 8_656 2.770(2) ?
    Ni Dy2 6_667 2.790(3) ?
    Ni Dy1 3 2.856(2) ?
    Ni Dy1 2 3.3700(15) ?
    Ni Dy1 4 3.3700(15) ?
loop_
    _geom_angle_atom_site_label_1
    _geom_angle_atom_site_label_2
    _geom_angle_atom_site_label_3
    _geom_angle_site_symmetry_1
    _geom_angle_site_symmetry_3
    _geom_angle
    _geom_angle_publ_flag
    Ni Dy1 Ni 6_566 . 97.80(5) ?
    Ni Dy1 Ni 6_566 2_544 110.14(3) ?
    Ni Dy1 Ni . 2_544 152.06(4) ?
    Ni Dy1 Dy1 6_566 4 132.42(6) ?
    Ni Dy1 Dy1 . 4 62.83(4) ?
    Ni Dy1 Dy1 2_544 4 96.49(5) ?
    Ni Dy1 Dy1 6_566 4_554 99.46(5) ?
    Ni Dy1 Dy1 . 4_554 127.71(7) ?
    Ni Dy1 Dy1 2_544 4_554 48.95(4) ?
    Dy1 Dy1 Dy1 4 4_554 127.23(4) ?
    Ni Dy1 Dy2 6_566 5_556 110.13(6) ?
    Ni Dy1 Dy2 . 5_556 122.64(5) ?
    Ni Dy1 Dy2 2_544 5_556 47.57(5) ?
    Dy1 Dy1 Dy2 4 5_556 61.27(3) ?
    Dy1 Dy1 Dy2 4_554 5_556 96.43(3) ?
    Ni Dy1 Dy2 6_566 . 73.05(5) ?
    Ni Dy1 Dy2 . . 49.28(6) ?
    Ni Dy1 Dy2 2_544 . 139.07(5) ?
    Dy1 Dy1 Dy2 4 . 61.40(2) ?
    Dy1 Dy1 Dy2 4_554 . 170.23(3) ?
    Dy2 Dy1 Dy2 5_556 . 92.13(2) ?
    Ni Dy1 Dy1 6_566 3 50.21(4) ?
    Ni Dy1 Dy1 . 3 51.63(4) ?
    Ni Dy1 Dy1 2_544 3 153.03(4) ?
    Dy1 Dy1 Dy1 4 3 110.47(2) ?
    Dy1 Dy1 Dy1 4_554 3 110.47(2) ?
    Dy2 Dy1 Dy1 5_556 3 148.141(19) ?
    Dy2 Dy1 Dy1 . 3 59.972(15) ?
    Ni Dy1 Dy1 6_566 5 63.03(5) ?
    Ni Dy1 Dy1 . 5 160.83(5) ?
    Ni Dy1 Dy1 2_544 5 47.11(5) ?
    Dy1 Dy1 Dy1 4 5 129.32(4) ?
    Dy1 Dy1 Dy1 4_554 5 60.32(3) ?
    Dy2 Dy1 Dy1 5_556 5 68.17(3) ?
    Dy2 Dy1 Dy1 . 5 119.32(4) ?
    Dy1 Dy1 Dy1 3 5 110.28(2) ?
    Ni Dy1 Dy1 6_566 8_556 51.95(5) ?
    Ni Dy1 Dy1 . 8_556 109.78(6) ?
    Ni Dy1 Dy1 2_544 8_556 88.29(5) ?
    Dy1 Dy1 Dy1 4 8_556 91.96(3) ?
    Dy1 Dy1 Dy1 4_554 8_556 119.71(3) ?
    Dy2 Dy1 Dy1 5_556 8_556 61.14(2) ?
    Dy2 Dy1 Dy1 . 8_556 60.88(2) ?
    Dy1 Dy1 Dy1 3 8_556 90.0 ?
    Dy1 Dy1 Dy1 5 8_556 59.38(3) ?
    Ni Dy1 Dy1 6_566 8_656 139.72(4) ?
    Ni Dy1 Dy1 . 8_656 49.80(5) ?
    Ni Dy1 Dy1 2_544 8_656 104.55(5) ?
    Dy1 Dy1 Dy1 4 8_656 60.29(3) ?
    Dy1 Dy1 Dy1 4_554 8_656 88.04(3) ?
    Dy2 Dy1 Dy1 5_556 8_656 108.20(2) ?
    Dy2 Dy1 Dy1 . 8_656 93.77(3) ?
    Dy1 Dy1 Dy1 3 8_656 90.0 ?
    Dy1 Dy1 Dy1 5 8_656 146.49(3) ?
    Dy1 Dy1 Dy1 8_556 8_656 150.16(4) ?
    Ni Dy1 Dy2 6_566 6_666 90.43(6) ?
    Ni Dy1 Dy2 . 6_666 71.33(6) ?
    Ni Dy1 Dy2 2_544 6_666 107.50(5) ?
    Dy1 Dy1 Dy2 4 6_666 118.81(4) ?
    Dy1 Dy1 Dy2 4_554 6_666 59.62(2) ?
    Dy2 Dy1 Dy2 5_556 6_666 151.42(2) ?
    Dy2 Dy1 Dy2 . 6_666 113.33(3) ?
    Dy1 Dy1 Dy2 3 6_666 60.442(16) ?
    Dy1 Dy1 Dy2 5 6_666 106.94(4) ?
    Dy1 Dy1 Dy2 8_556 6_666 142.39(2) ?
    Dy1 Dy1 Dy2 8_656 6_666 59.45(3) ?
    Ni Dy2 Ni3 . 6_567 136.02(9) ?
    Ni Dy2 Dy1 . 5_556 120.95(2) ?
    Ni Dy2 Dy1 6_567 5_556 63.09(3) ?
    Ni Dy2 Dy1 . 7_566 120.95(2) ?
    Ni Dy2 Dy1 6_567 7_566 63.09(3) ?
    Dy1 Dy2 Dy1 5_556 7_566 116.28(4) ?
    Ni Dy2 Dy1 . . 52.19(4) ?
    Ni Dy2 Dy1 6_567 . 149.959(16) ?
    Dy1 Dy2 Dy1 5_556 . 87.87(3) ?
    Dy1 Dy2 Dy1 7_566 . 144.38(2) ?
    Ni Dy2 Dy1 . 3 52.19(4) ?
    Ni Dy2 Dy1 6_567 3 149.959(16) ?
    Dy1 Dy2 Dy1 5_556 3 144.38(2) ?
    Dy1 Dy2 Dy1 7_566 3 87.87(2) ?
    Dy1 Dy2 Dy1 . 3 60.06(3) ?
    Ni Dy2 Dy1 . 8_556 111.46(6) ?
    Ni Dy2 Dy1 6_567 8_556 106.54(6) ?
    Dy1 Dy2 Dy1 5_556 8_556 59.11(2) ?
    Dy1 Dy2 Dy1 7_566 8_556 108.94(3) ?
    Dy1 Dy2 Dy1 . 8_556 59.67(3) ?
    Dy1 Dy2 Dy1 3 8_556 89.35(3) ?
    Ni Dy2 Dy1 . 6_566 111.46(6) ?
    Ni Dy2 Dy1 6_567 6_566 106.54(6) ?
    Dy1 Dy2 Dy1 5_556 6_566 108.94(3) ?
    Dy1 Dy2 Dy1 7_566 6_566 59.11(2) ?
    Dy1 Dy2 Dy1 . 6_566 89.35(3) ?
    Dy1 Dy2 Dy1 3 6_566 59.67(3) ?
    Dy1 Dy2 Dy1 8_556 6_566 59.12(3) ?
    Ni Dy2 Dy1 . 2 62.42(3) ?
    Ni Dy2 Dy1 6_567 2 97.07(4) ?
    Dy1 Dy2 Dy1 5_556 2 155.48(3) ?
    Dy1 Dy2 Dy1 7_566 2 59.64(3) ?
    Dy1 Dy2 Dy1 . 2 108.55(3) ?
    Dy1 Dy2 Dy1 3 2 58.947(18) ?
    Dy1 Dy2 Dy1 8_556 2 144.99(2) ?
    Dy1 Dy2 Dy1 6_566 2 89.83(3) ?
    Ni Dy2 Dy1 . 4 62.42(3) ?
    Ni Dy2 Dy1 6_567 4 97.07(4) ?
    Dy1 Dy2 Dy1 5_556 4 59.64(3) ?
    Dy1 Dy2 Dy1 7_566 4 155.48(3) ?
    Dy1 Dy2 Dy1 . 4 58.947(18) ?
    Dy1 Dy2 Dy1 3 4 108.55(3) ?
    Dy1 Dy2 Dy1 8_556 4 89.83(3) ?
    Dy1 Dy2 Dy1 6_566 4 144.99(2) ?
    Dy1 Dy2 Dy1 2 4 112.85(4) ?
    Ni Dy2 Dy2 . 6_667 48.35(6) ?
    Ni Dy2 Dy2 6_567 6_667 87.67(7) ?
    Dy1 Dy2 Dy2 5_556 6_667 104.66(3) ?
    Dy1 Dy2 Dy2 7_566 6_667 104.66(3) ?
    Dy1 Dy2 Dy2 . 6_667 92.83(3) ?
    Dy1 Dy2 Dy2 3 6_667 92.83(3) ?
    Dy1 Dy2 Dy2 8_556 6_667 146.39(2) ?
    Dy1 Dy2 Dy2 6_566 6_667 146.39(2) ?
    Dy1 Dy2 Dy2 2 6_667 57.75(2) ?
    Dy1 Dy2 Dy2 4 6_667 57.75(2) ?
    Ni Dy2 Dy2 . 6_567 176.75(7) ?
    Ni Dy2 Dy2 6_567 6_567 47.22(6) ?
    Dy1 Dy2 Dy2 5_556 6_567 59.55(2) ?
    Dy1 Dy2 Dy2 7_566 6_567 59.55(2) ?
    Dy1 Dy2 Dy2 . 6_567 125.27(3) ?
    Dy1 Dy2 Dy2 3 6_567 125.27(3) ?
    Dy1 Dy2 Dy2 8_556 6_567 65.79(3) ?
    Dy1 Dy2 Dy2 6_566 6_567 65.79(3) ?
    Dy1 Dy2 Dy2 2 6_567 118.64(2) ?
    Dy1 Dy2 Dy2 4 6_567 118.64(2) ?
    Dy2 Dy2 Dy2 6_667 6_567 134.90(5) ?
    Dy2 Ni Dy1 . 6_666 140.04(4) ?
    Dy2 Ni Dy1 . 8_656 140.04(4) ?
    Dy1 Ni Dy1 6_666 8_656 79.59(8) ?
    Dy2 Ni Dy2 . 6_667 84.43(7) ?
    Dy1 Ni Dy2 6_666 6_667 91.17(8) ?
    Dy1 Ni Dy2 8_656 6_667 91.17(8) ?
    Dy2 Ni Dy1 . . 78.53(7) ?
    Dy1 Ni Dy1 6_666 . 126.22(9) ?
    Dy1 Ni Dy1 8_656 . 78.25(5) ?
    Dy2 Ni Dy1 6_667 . 137.35(5) ?
    Dy2 Ni Dy1 . 3 78.53(7) ?
    Dy1 Ni Dy1 6_666 3 78.25(5) ?
    Dy1 Ni Dy1 8_656 3 126.22(9) ?
    Dy2 Ni Dy1 6_667 3 137.35(5) ?
    Dy1 Ni Dy1 . 3 76.74(7) ?
    Dy2 Ni Dy1 . 2 71.46(5) ?
    Dy1 Ni Dy1 6_666 2 69.86(3) ?
    Dy1 Ni Dy1 8_656 2 142.80(9) ?
    Dy2 Ni Dy1 6_667 2 69.34(4) ?
    Dy1 Ni Dy1 . 2 137.33(9) ?
    Dy1 Ni Dy1 3 2 68.22(3) ?
    Dy2 Ni Dy1 . 4 71.46(5) ?
    Dy1 Ni Dy1 6_666 4 142.80(9) ?
    Dy1 Ni Dy1 8_656 4 69.86(3) ?
    Dy2 Ni Dy1 6_667 4 69.34(4) ?
    Dy1 Ni Dy1 . 4 68.22(3) ?
    Dy1 Ni Dy1 3 4 137.33(9) ?
    Dy1 Ni Dy1 2 4 126.05(8) ?
_shelx_hkl_checksum     1371
_shelx_hkl_file
;
   0   0   1    2.61    6.76
   0   0   2  225.79    4.55
   0   0   3    0.15    3.12
   0   0   4  213.86    3.08
   0   0   5    3.99    2.72
   0   0   6  260.85    2.56
   0   0   7   -0.90    2.55
   0   0   8   36.84    2.53
   1   0   0    4.34   11.61
   1   0   1    0.92    6.01
   1   0   2  420.83    4.54
   1   0   3    5.36    3.12
   1   0   4  456.90    3.30
   1   0   5   82.43    2.78
   1   0   6    7.26    2.52
   1   0   7   46.40    2.60
   1   0   8   21.04    2.78
   2   0   0   11.63    7.34
   2   0   1  177.28    5.41
   2   0   2   84.62    3.72
   2   0   3   96.97    3.16
   2   0   4   28.45    2.75
   2   0   5   79.15    2.71
   2   0   6   31.29    2.59
   2   0   7   68.34    2.67
   2   0   8   80.48    2.88
   3   0   0    2.49    4.84
   3   0   1  370.45    4.83
   3   0   2   -0.55    3.43
   3   0   3  692.62    3.84
   3   0   4    3.46    2.87
   3   0   5   82.66    2.72
   3   0   6   44.68    2.65
   3   0   7   19.26    2.71
   3   0   8    5.22    2.91
   4   0   0    3.48    4.06
   4   0   1  651.68    4.57
   4   0   2    7.27    3.41
   4   0   3    3.19    2.99
   4   0   4   31.39    2.92
   4   0   5  171.76    2.82
   4   0   6    1.85    2.75
   4   0   7   97.73    2.92
   5   0   0    1.47    3.93
   5   0   1    2.59    3.53
   5   0   2    1.73    3.63
   5   0   3  121.03    3.27
   5   0   4   51.33    3.00
   5   0   5   90.98    2.86
   5   0   6   43.24    2.95
   5   0   7    5.62    3.26
   6   0   0  236.05    4.33
   6   0   1    4.59    3.68
   6   0   2  100.28    3.39
   6   0   3   14.65    3.31
   6   0   4   29.53    3.12
   6   0   5   10.29    3.09
   6   0   6   75.41    3.37
   7   0   0    2.40    3.91
   7   0   1    2.91    3.88
   7   0   2  317.06    4.27
   7   0   3    2.05    3.42
   7   0   4  107.97    3.72
   7   0   5    2.33    3.69
   8   0   0   91.15    4.84
   8   0   1    2.22    4.31
   8   0   2   53.70    4.26
   8   0   3    2.36    2.45
   8   0   4   14.45    4.11
   9   0   2    1.74    5.78
   0   1   1    0.87    6.24
   0   1   2   -1.90    4.08
   0   1   3   21.08    3.09
   0   1   4    1.70    2.68
   0   1   5   45.62    2.75
   0   1   6    1.48    2.53
   0   1   7   65.79    2.61
   0   1   8    4.92    2.60
   1   1   1    7.90    6.14
   1   1  -1    5.58    6.12
   1   1   2  394.82    4.55
   1   1  -2  393.45    4.29
   1   1   3   65.68    3.17
   1   1  -3   66.43    3.04
   1   1   4   15.98    2.84
   1   1  -4   13.94    2.81
   1   1   5   33.27    2.72
   1   1  -5   31.57    2.59
   1   1   6   15.79    2.53
   1   1  -6   20.80    2.54
   1   1   7    3.83    2.58
   1   1  -7    2.90    2.44
   1   1   8   14.22    2.80
   1   1  -8   16.35    2.79
   2   1   0   64.85    5.83
   2   1   1  244.34    5.32
   2   1  -1  239.44    5.52
   2   1   2   88.32    3.69
   2   1  -2   88.02    3.68
   2   1   3   24.77    3.07
   2   1  -3   18.69    3.01
   2   1   4   39.81    2.84
   2   1  -4   38.17    2.85
   2   1   5  112.90    2.77
   2   1  -5  109.34    2.74
   2   1   6   36.04    2.45
   2   1  -6   43.09    2.56
   2   1   7    6.01    2.60
   2   1  -7    1.04    2.64
   2   1   8    3.94    2.81
   2   1  -8    0.27    2.81
   3   1   0   -5.39    4.86
   3   1   1   99.27    4.56
   3   1  -1   96.03    4.50
   3   1   2    5.84    3.47
   3   1  -2    2.87    3.53
   3   1   3   26.61    3.14
   3   1  -3   30.28    3.10
   3   1   4   14.04    2.75
   3   1  -4   15.51    2.85
   3   1   5   -0.90    2.73
   3   1  -5    0.35    2.54
   3   1   6   61.99    2.65
   3   1  -6   63.23    2.61
   3   1   7    3.98    2.69
   3   1  -7    9.18    2.70
   3   1   8    2.95    2.90
   3   1  -8    5.97    2.91
   4   1   0    6.07    4.24
   4   1   1   69.10    4.31
   4   1  -1   72.20    3.50
   4   1   2   10.04    3.58
   4   1  -2    7.79    3.45
   4   1   3   37.28    3.20
   4   1  -3   35.77    3.19
   4   1   4   22.24    2.87
   4   1  -4   21.40    2.94
   4   1   5   14.47    2.64
   4   1  -5   12.57    2.69
   4   1   6    5.66    2.66
   4   1  -6    3.82    2.60
   4   1   7    6.12    2.81
   4   1  -7    8.60    2.82
   5   1   0    2.77    3.98
   5   1   1   39.92    4.29
   5   1  -1    7.53    2.16
   5   1   2   51.05    3.72
   5   1  -2   53.36    3.67
   5   1   3  100.90    3.35
   5   1  -3  101.79    3.28
   5   1   4   64.12    3.11
   5   1  -4   63.18    3.04
   5   1   5    0.97    2.72
   5   1  -5   -0.18    2.84
   5   1   6    5.72    2.93
   5   1  -6   10.10    2.87
   5   1   7   20.19    3.01
   5   1  -7   18.38    3.31
   6   1   0  172.07    4.30
   6   1   1    7.23    3.91
   6   1  -1    5.78    3.76
   6   1   2    1.13    3.67
   6   1  -2    4.56    3.44
   6   1   3   14.96    3.52
   6   1  -3   12.48    3.33
   6   1   4   30.46    3.29
   6   1  -4   33.49    3.17
   6   1   5    6.11    3.28
   6   1  -5    8.13    3.05
   6   1   6   13.76    3.02
   6   1  -6   13.19    3.23
   7   1   0    0.60    3.70
   7   1   1    3.68    4.10
   7   1  -1    0.70    4.02
   7   1   2    0.18    3.86
   7   1  -2    1.02    3.87
   7   1  -3    4.96    3.29
   7   1   4    3.45    3.64
   7   1  -4    1.49    3.59
   7   1   5   18.73    3.63
   7   1  -5   20.90    3.48
   8   1   0   77.83    3.84
   8   1   1    9.63    3.92
   8   1  -1   10.18    3.69
   8   1   2    2.63    3.94
   8   1  -2   -0.04    4.74
   8   1   3   -0.06    1.89
   8   1  -3    3.01    4.21
   8   1   4   22.07    4.01
   8   1  -4   20.79    3.93
   9   1   0    5.44    4.57
   9   1   1   12.65    4.73
   9   1  -1   17.96    4.39
   9   1   2    7.07    4.63
   9   1  -2    5.68    4.28
   0   2   1    2.74    5.32
   0   2   2  187.81    4.00
   0   2   3   -0.69    2.88
   0   2   4   28.48    2.85
   0   2   5    1.46    2.56
   0   2   6   50.72    2.58
   0   2   7    0.34    2.57
   0   2   8   72.80    2.85
   1   2   0    1.27    9.16
   1   2   1   70.04    5.27
   1   2  -1   71.05    4.80
   1   2   2  155.99    3.99
   1   2  -2  157.03    3.78
   1   2   3  349.59    3.55
   1   2  -3  347.47    3.49
   1   2   4   87.92    2.90
   1   2  -4   91.48    2.86
   1   2   5    5.30    2.65
   1   2  -5    2.35    2.62
   1   2   6   40.63    2.42
   1   2  -6   42.97    2.56
   1   2   7   43.67    2.46
   1   2  -7   48.50    2.64
   1   2   8    9.79    2.81
   1   2  -8   11.63    2.64
   2   2   0  678.55    5.84
   2   2   1  348.23    4.64
   2   2  -1  341.11    5.25
   2   2   2   59.08    3.11
   2   2  -2   59.94    3.67
   2   2   3   12.25    2.95
   2   2  -3   12.57    3.04
   2   2   4  115.94    2.90
   2   2  -4  112.38    2.93
   2   2   5   34.29    2.68
   2   2  -5   35.71    2.70
   2   2   6   66.33    2.51
   2   2  -6   66.47    2.64
   2   2   7   52.65    2.69
   2   2  -7   50.57    2.69
   2   2   8   -1.83    2.85
   2   2  -8    0.86    2.84
   3   2   0   -1.06    3.96
   3   2   1    3.13    4.05
   3   2  -1    3.64    4.38
   3   2   2   55.26    3.25
   3   2  -2   49.95    3.67
   3   2   3   56.70    3.26
   3   2  -3   54.85    3.14
   3   2   4   53.87    2.82
   3   2  -4   55.52    3.00
   3   2   5  116.86    2.71
   3   2  -5  110.87    2.81
   3   2   6   20.59    2.60
   3   2  -6   19.10    2.73
   3   2   7   14.38    2.56
   3   2  -7   18.22    2.75
   3   2   8    3.75    2.95
   3   2  -8    3.03    2.96
   4   2   0   33.72    3.56
   4   2  -1   44.86    4.13
   4   2   2   37.38    3.27
   4   2  -2   28.07    3.73
   4   2   3   53.30    3.32
   4   2  -3   53.62    3.22
   4   2   4   46.72    3.01
   4   2  -4   44.38    2.91
   4   2   5    9.23    2.64
   4   2  -5    8.59    2.70
   4   2   6   19.34    2.82
   4   2  -6   18.87    2.71
   4   2   7   58.60    2.89
   4   2  -7   51.62    2.92
   5   2   0   -1.50    3.26
   5   2  -1  114.43    3.22
   5   2   2  189.78    4.12
   5   2  -2  178.77    4.06
   5   2   3  111.79    3.38
   5   2  -3  113.01    3.28
   5   2   4   50.94    2.83
   5   2  -4   50.89    3.07
   5   2   5   15.43    2.89
   5   2  -5   17.90    2.84
   5   2   6   10.58    3.09
   5   2  -6    5.52    2.94
   5   2   7    5.66    3.30
   5   2  -7    2.54    3.01
   6   2   0   72.92    3.32
   6   2   1   84.90    3.46
   6   2  -1   82.00    3.18
   6   2  -2   19.18    3.55
   6   2   3    3.63    3.39
   6   2  -3    1.29    3.42
   6   2   4    2.33    3.23
   6   2  -4    6.35    3.22
   6   2   5   73.64    3.14
   6   2  -5   74.03    3.18
   6   2   6   21.58    3.09
   6   2  -6   21.33    3.35
   7   2   0    2.08    3.36
   7   2   1    4.04    3.29
   7   2  -1    0.95    3.02
   7   2   2    2.64    3.38
   7   2  -2    2.62    3.19
   7   2  -3    5.38    3.31
   7   2   4   51.07    4.24
   7   2  -4   52.85    3.70
   7   2   5   -0.31    3.53
   7   2  -5    3.13    3.54
   8   2   0   66.50    3.53
   8   2   1   37.67    3.64
   8   2  -1   39.74    3.42
   8   2   2   10.17    3.77
   8   2  -2    9.84    3.38
   8   2   3    1.05    1.85
   8   2  -3    3.38    3.18
   8   2  -4    1.08    2.61
   9   2   0    1.07    3.86
   9   2   1   21.44    4.30
   9   2  -1   21.26    3.87
   0   3   0   -2.85    5.43
   0   3   1 1000.00    5.50
   0   3   2    0.62    3.41
   0   3   3    3.67    3.00
   0   3   4    2.07    2.67
   0   3   5  438.36    3.11
   0   3   6    1.37    2.45
   0   3   7   67.63    2.67
   0   3   8   -1.83    2.81
   1   3   0   -5.78    5.68
   1   3   1  226.92    4.47
   1   3  -1  223.44    4.68
   1   3   2   41.54    3.37
   1   3  -2   42.38    3.30
   1   3   3  370.83    3.40
   1   3  -3  365.01    3.36
   1   3   4   57.73    2.84
   1   3  -4   54.89    2.81
   1   3   5  100.39    2.75
   1   3  -5  106.93    2.71
   1   3   6   51.69    2.59
   1   3  -6   47.89    2.58
   1   3   7    6.87    2.60
   1   3  -7    2.83    2.41
   1   3   8    0.30    2.69
   1   3  -8    8.28    2.66
   2   3   0  343.53    5.59
   2   3   1   25.13    3.89
   2   3  -1   25.70    4.08
   2   3   2   40.73    3.48
   2   3  -2   40.09    3.37
   2   3   3   52.29    3.14
   2   3  -3   57.99    3.18
   2   3   4   -1.73    2.89
   2   3  -4    0.04    2.87
   2   3   5    2.55    2.58
   2   3  -5    4.16    2.62
   2   3   6   45.90    2.63
   2   3  -6   49.14    2.67
   2   3   7   67.88    2.59
   2   3  -7   73.49    2.71
   2   3   8   69.07    2.96
   2   3  -8   67.42    2.95
   3   3   0    5.78    3.48
   3   3  -1   31.20    4.43
   3   3   2  530.61    3.73
   3   3  -2  531.44    4.22
   3   3   3    0.02    2.92
   3   3  -3    3.55    3.12
   3   3   4  327.98    3.12
   3   3  -4  351.22    3.25
   3   3   5   21.21    2.61
   3   3  -5   23.17    2.70
   3   3   6    2.21    2.65
   3   3  -6    4.71    2.64
   3   3   7    4.32    2.77
   3   3  -7    5.03    2.78
   4   3   0  597.70    3.87
   4   3  -1   14.64    3.26
   4   3   2  179.79    3.37
   4   3  -2  168.91    3.84
   4   3   3   36.44    2.99
   4   3  -3   39.81    3.19
   4   3   4   85.62    2.80
   4   3  -4   88.11    2.97
   4   3   5    0.93    2.64
   4   3  -5    3.81    2.71
   4   3   6  151.48    2.86
   4   3  -6  149.70    2.96
   4   3   7    8.66    2.87
   4   3  -7    4.64    2.89
   5   3   0   -2.50    3.23
   5   3   1   -1.73    3.56
   5   3  -1    4.42    3.06
   5   3  -2   59.48    4.06
   5   3   3    9.79    2.93
   5   3  -3    6.12    3.35
   5   3   4   51.79    2.86
   5   3  -4   52.29    3.05
   5   3   5   46.89    2.81
   5   3  -5   48.40    3.09
   5   3   6   56.14    2.91
   5   3  -6   55.11    3.05
   5   3  -7   15.07    3.17
   6   3   0    7.26    3.00
   6   3   1  192.06    3.29
   6   3  -1  190.07    3.11
   6   3  -2   20.33    2.80
   6   3  -3    0.18    3.62
   6   3   4   10.76    3.29
   6   3  -4   18.75    3.33
   6   3   5   44.56    3.00
   6   3  -5   44.63    3.31
   6   3   6    8.92    3.08
   6   3  -6    7.54    3.38
   7   3   0   -2.41    3.15
   7   3   1   55.10    3.11
   7   3  -1   51.72    3.16
   7   3   2   -3.03    3.43
   7   3  -2    2.35    2.80
   7   3  -3  281.21    3.16
   7   3  -4    3.77    3.81
   7   3   5   24.40    3.62
   7   3  -5   27.80    3.78
   8   3   0    9.03    3.52
   8   3   1   79.33    3.48
   8   3  -1   82.96    3.28
   8   3   2    5.39    3.53
   8   3  -2    8.09    3.18
   8   3   3    0.34    3.43
   8   3  -3    5.97    3.21
   9   3   0    1.97    3.75
   9   3   1    1.76    3.86
   9   3  -1    0.94    3.70
   0   4   0  306.35    5.24
   0   4   1    0.20    3.72
   0   4   2    8.34    3.38
   0   4   3    1.71    2.89
   0   4   4   61.20    2.81
   0   4   5   -1.47    2.60
   0   4   6    4.47    2.57
   0   4   7    0.57    2.57
   0   4   8   10.96    2.70
   1   4   0    1.29    4.40
   1   4   1   22.94    3.75
   1   4  -1   25.79    3.73
   1   4   2    1.55    3.28
   1   4  -2    0.31    3.20
   1   4   3  118.34    3.00
   1   4  -3  117.86    3.15
   1   4   4    4.09    2.77
   1   4  -4   10.03    2.71
   1   4   5    8.83    2.45
   1   4  -5    7.13    2.57
   1   4   6    8.80    2.58
   1   4  -6    6.68    2.55
   1   4   7   41.12    2.54
   1   4  -7   38.79    2.70
   1   4   8    1.92    2.89
   1   4  -8    3.18    2.88
   2   4   0  163.55    4.20
   2   4   1   32.65    4.28
   2   4  -1   32.67    3.59
   2   4   2    1.78    3.18
   2   4  -2    5.18    3.22
   2   4   3   23.36    3.07
   2   4  -3   21.59    3.03
   2   4   4   64.56    2.95
   2   4  -4   66.02    2.92
   2   4   5    5.07    2.60
   2   4  -5    5.68    2.69
   2   4   6   10.62    2.46
   2   4  -6    8.96    2.65
   2   4   7   -0.91    2.71
   2   4  -7    2.06    2.70
   2   4   8    9.22    2.65
   3   4   0   -0.17    4.34
   3   4   1   52.44    5.21
   3   4  -1   56.66    3.19
   3   4   2   17.25    3.22
   3   4  -2   17.19    3.46
   3   4   3   19.97    2.90
   3   4  -3   23.50    3.08
   3   4   4   17.83    2.71
   3   4  -4   22.99    2.84
   3   4   5    7.24    2.57
   3   4  -5    8.53    2.70
   3   4   6   22.13    2.69
   3   4  -6   19.59    2.71
   3   4   7   12.93    2.83
   3   4  -7   13.56    2.78
   4   4   0   13.42    3.08
   4   4  -1   27.02    2.96
   4   4   2   13.63    3.09
   4   4  -2   14.59    3.67
   4   4   3   20.23    2.89
   4   4  -3   18.37    3.17
   4   4   4   35.81    2.72
   4   4  -4   28.97    2.95
   4   4   5    3.58    2.67
   4   4  -5    9.38    2.83
   4   4   6    6.08    2.78
   4   4  -6    5.84    2.91
   4   4   7    0.85    2.87
   4   4  -7    2.66    3.04
   5   4   0   -1.83    2.88
   5   4   1   41.46    3.24
   5   4  -1   42.27    3.10
   5   4  -2   57.49    3.85
   5   4   3   15.86    3.13
   5   4  -3    9.49    3.26
   5   4   4    8.40    2.80
   5   4  -4    7.00    3.19
   5   4   5   -0.15    3.01
   5   4  -5    0.30    2.95
   5   4   6   12.92    2.89
   5   4  -6   16.32    3.11
   6   4   0    3.45    3.00
   6   4   1   16.40    2.84
   6   4  -1   20.66    2.98
   6   4  -2    0.47    2.84
   6   4  -3    5.56    3.96
   6   4   4    2.71    3.00
   6   4  -4    6.13    3.48
   6   4   5   30.43    3.04
   6   4  -5   38.38    3.51
   6   4   6    1.38    3.16
   6   4  -6    3.23    3.43
   7   4   0   -0.25    2.98
   7   4   1    1.58    3.03
   7   4  -1    1.16    3.15
   7   4   2   40.20    3.21
   7   4  -2   46.16    2.69
   7   4  -3   -0.47    1.66
   7   4  -4    2.79    4.17
   7   4   5    3.69    3.63
   7   4  -5    4.20    3.97
   8   4   0    5.49    3.36
   8   4   1   12.52    3.20
   8   4  -1   15.54    3.31
   8   4   2    5.21    3.27
   8   4  -2   -1.92    3.28
   8   4   3    1.84    3.48
   8   4  -3    4.43    3.32
   8   4  -4    0.07    2.04
   0   5   0   -2.84    3.79
   0   5   1  125.68    3.78
   0   5   2    0.69    3.06
   0   5   3   38.76    2.91
   0   5   4    2.13    2.74
   0   5   5    6.44    2.60
   0   5   6    2.95    2.63
   0   5   7  142.83    2.91
   1   5   0    1.55    3.99
   1   5   1   22.26    4.09
   1   5  -1   19.36    3.46
   1   5   2  357.30    3.45
   1   5  -2  353.68    3.47
   1   5   3  226.01    3.16
   1   5  -3  218.95    3.23
   1   5   4   45.33    2.90
   1   5  -4   49.07    2.75
   1   5   5   98.86    2.57
   1   5  -5   97.59    2.67
   1   5   6    9.61    2.62
   1   5  -6    8.68    2.57
   1   5   7    6.59    2.73
   1   5  -7    5.71    2.82
   2   5   0  243.42    4.24
   2   5   1  330.21    4.90
   2   5  -1  327.82    3.68
   2   5   2  157.34    3.49
   2   5  -2  149.84    3.38
   2   5   3    3.95    2.84
   2   5  -3    7.08    3.03
   2   5   4   40.25    2.87
   2   5  -4   45.81    2.65
   2   5   5  139.06    2.79
   2   5  -5  145.18    2.80
   2   5   6   98.14    2.69
   2   5  -6   93.64    2.71
   2   5   7   22.73    2.67
   2   5  -7   21.53    2.80
   3   5   0    0.49    3.95
   3   5   1   76.24    5.02
   3   5  -1   75.09    3.24
   3   5   2   44.52    3.45
   3   5  -2   38.90    3.31
   3   5   3   42.57    3.19
   3   5  -3   44.27    3.05
   3   5   4  104.39    3.01
   3   5  -4  104.89    2.86
   3   5   5    4.80    2.33
   3   5  -5    2.39    2.59
   3   5   6   83.34    2.74
   3   5  -6   81.68    2.81
   3   5   7    5.07    2.72
   3   5  -7    6.69    3.01
   4   5   0  108.78    3.11
   4   5  -1   71.54    3.05
   4   5  -2   57.06    3.69
   4   5   3   17.69    2.85
   4   5  -3   20.86    3.12
   4   5   4    9.45    2.72
   4   5  -4    7.80    2.94
   4   5   5   16.84    2.71
   4   5  -5   11.38    2.88
   4   5   6   50.98    2.83
   4   5  -6   47.22    3.03
   4   5   7   11.36    3.02
   4   5  -7    1.04    3.14
   5   5   0    2.43    2.80
   5   5   1   44.40    2.92
   5   5  -1   50.89    2.82
   5   5  -2  122.37    2.79
   5   5   3  160.96    3.34
   5   5  -3  160.93    3.65
   5   5   4  131.76    2.99
   5   5  -4  133.89    3.46
   5   5   5   12.94    2.84
   5   5  -5    8.73    3.15
   5   5   6   -3.63    2.64
   5   5  -6   -0.62    3.20
   6   5   0  201.30    3.00
   6   5   1   56.91    2.86
   6   5  -1   57.13    3.04
   6   5  -2    9.10    2.90
   6   5  -3   19.87    2.62
   6   5   4   35.35    3.33
   6   5  -4   33.99    3.59
   6   5   5   23.83    3.35
   6   5  -5   19.02    3.46
   7   5   0    2.56    3.00
   7   5   1    8.55    2.79
   7   5  -1    5.29    2.97
   7   5   2   -1.53    2.90
   7   5  -2   11.64    2.94
   7   5  -3   18.68    3.01
   7   5  -4    1.55    3.02
   8   5   0   86.40    3.26
   8   5   1   46.31    3.29
   8   5  -1   43.83    3.20
   8   5   2   -0.05    3.07
   8   5  -2    6.78    3.13
   8   5  -3    9.36    3.21
   0   6   0  960.57    4.59
   0   6   1   -1.38    3.43
   0   6   2   66.29    3.09
   0   6   3   -1.71    2.83
   0   6   4  105.71    2.79
   0   6   5    0.74    2.47
   0   6   6  109.70    2.69
   0   6   7    0.77    2.84
   1   6   0   -0.61    3.64
   1   6   1    4.06    3.75
   1   6  -1    5.63    3.02
   1   6   2  125.43    3.33
   1   6  -2  129.28    3.30
   1   6   3   15.00    2.99
   1   6  -3   10.29    2.82
   1   6   4  159.53    2.86
   1   6  -4  158.00    2.68
   1   6   5   35.74    2.69
   1   6  -5   35.94    2.80
   1   6   6    6.53    2.69
   1   6  -6    4.02    2.66
   1   6   7   28.34    2.90
   1   6  -7   28.83    2.87
   2   6   0    2.83    3.77
   2   6   1   37.48    4.00
   2   6  -1   44.25    3.26
   2   6   2   22.56    3.30
   2   6  -2   21.88    3.11
   2   6   3   37.53    3.01
   2   6  -3   36.78    2.91
   2   6   4   20.53    2.82
   2   6  -4   22.51    2.73
   2   6   5   20.19    2.64
   2   6  -5   25.20    2.66
   2   6   6    6.40    2.85
   2   6  -6   10.83    2.75
   2   6   7   27.96    2.90
   2   6  -7   26.42    2.86
   3   6   0    2.75    3.46
   3   6   1  142.33    4.70
   3   6  -1  147.97    3.90
   3   6   2    3.90    3.92
   3   6  -2    5.87    3.24
   3   6   3  252.46    3.14
   3   6  -3  262.85    3.21
   3   6   4    3.48    2.84
   3   6  -4    3.26    2.81
   3   6   5   23.92    2.88
   3   6  -5   22.41    2.80
   3   6   6   20.70    2.76
   3   6  -6   24.95    2.91
   3   6   7   13.75    2.81
   3   6  -7   12.37    3.14
   4   6   0   16.18    2.94
   4   6   1  234.14    3.18
   4   6  -1  245.74    4.31
   4   6  -2    6.12    3.24
   4   6   3    7.26    2.79
   4   6  -3   -2.34    2.96
   4   6   4   29.30    2.77
   4   6  -4   18.07    3.00
   4   6   5   80.86    2.82
   4   6  -5   81.09    3.08
   4   6   6    4.14    2.84
   4   6  -6    5.61    3.15
   5   6   0    0.04    2.76
   5   6   1   -2.59    2.80
   5   6  -1   -0.74    2.74
   5   6  -2    6.28    2.70
   5   6  -3   35.53    3.59
   5   6   4   16.36    2.88
   5   6  -4   16.64    3.32
   5   6   5   32.57    2.96
   5   6  -5   38.91    3.29
   5   6   6   17.08    3.04
   5   6  -6   21.70    3.33
   6   6   0   93.56    2.83
   6   6   1   -1.41    2.80
   6   6  -1    8.77    2.73
   6   6   2   36.57    2.88
   6   6  -2   41.14    2.75
   6   6  -3    4.88    2.65
   6   6  -4   17.02    4.06
   6   6   5    7.02    3.15
   6   6  -5    5.31    3.69
   7   6   0    6.31    3.05
   7   6   1    8.07    3.11
   7   6  -1    1.01    2.79
   7   6   2  143.12    3.11
   7   6  -2  163.79    2.95
   7   6  -3    4.18    2.79
   7   6  -4   41.45    3.22
   8   6   0   33.79    3.29
   8   6   1    4.56    3.30
   8   6  -1    2.77    3.22
   8   6   2   22.24    3.46
   8   6  -2   26.63    3.25
   0   7   0   -9.57    3.73
   0   7   1  135.60    3.81
   0   7   2    0.02    3.29
   0   7   3    1.24    2.81
   0   7   4    1.66    2.69
   0   7   5  111.76    3.06
   0   7   6    0.06    2.76
   0   7   7    4.92    2.94
   1   7   0    5.59    3.45
   1   7   1   22.81    3.78
   1   7  -1   32.78    3.26
   1   7   2   64.68    3.58
   1   7  -2   66.27    3.18
   1   7   3   25.02    2.96
   1   7  -3   26.04    2.64
   1   7   4    5.07    2.69
   1   7  -4    3.64    2.66
   1   7   5   10.28    2.83
   1   7  -5   11.90    2.67
   1   7   6   20.30    2.97
   1   7  -6   18.64    2.86
   1   7   7    0.62    2.99
   1   7  -7    3.57    3.04
   2   7   0   14.90    3.56
   2   7   1    8.19    3.93
   2   7  -1   14.65    3.57
   2   7   2    4.58    3.63
   2   7  -2    6.35    2.98
   2   7   3   16.00    3.00
   2   7  -3   18.54    2.94
   2   7   4    9.62    2.84
   2   7  -4    6.46    2.76
   2   7   5   21.25    2.70
   2   7  -5   16.22    2.65
   2   7   6    3.28    2.87
   2   7  -6   -0.43    2.87
   2   7   7   15.17    2.65
   2   7  -7    9.92    2.84
   3   7   0    9.85    3.56
   3   7   1   24.37    3.69
   3   7  -1   25.32    3.36
   3   7   2   87.62    3.86
   3   7  -2   87.88    2.93
   3   7   3   -2.37    3.09
   3   7  -3    2.37    2.89
   3   7   4   34.19    2.83
   3   7  -4   42.44    2.79
   3   7   5   10.42    2.74
   3   7  -5    7.28    2.85
   3   7   6   14.38    2.84
   3   7  -6   10.74    3.03
   4   7   0   80.18    3.75
   4   7   1   14.74    3.52
   4   7  -1   20.35    3.63
   4   7   2   14.23    4.45
   4   7  -2   22.38    3.31
   4   7   3   22.29    4.08
   4   7  -3   23.81    3.24
   4   7   4   24.23    2.79
   4   7  -4   25.89    3.09
   4   7   5   -0.08    2.83
   4   7  -5    5.11    3.16
   4   7   6    9.31    2.65
   4   7  -6   15.18    3.21
   5   7   0    6.10    2.76
   5   7   1    5.46    2.51
   5   7  -1    5.62    2.76
   5   7  -2   -1.40    2.76
   5   7  -3    7.15    3.37
   5   7  -4    2.23    3.49
   5   7   5    8.33    3.01
   5   7  -5    8.49    3.25
   6   7   0   29.01    2.78
   6   7   1   17.90    2.85
   6   7  -1   29.98    3.03
   6   7   2    4.02    2.87
   6   7  -2    2.99    2.76
   6   7  -3   10.17    2.78
   6   7  -4   15.74    3.69
   7   7   0   -8.42    2.84
   7   7   1   14.04    3.17
   7   7  -1   12.38    2.86
   7   7   2   -0.47    2.99
   7   7  -2   -1.03    2.85
   7   7   3   44.57    3.19
   7   7  -3   52.36    2.96
   0   8   0   34.53    3.32
   0   8   1    4.02    3.34
   0   8   2  100.34    3.24
   0   8   3    3.40    2.79
   0   8   4   10.93    2.75
   0   8   5    4.72    2.78
   0   8   6   60.14    2.97
   1   8   0    1.57    3.34
   1   8   1   40.85    3.33
   1   8  -1   44.79    3.18
   1   8   2  111.44    3.52
   1   8  -2  110.36    3.15
   1   8   3  162.90    3.10
   1   8  -3  167.59    2.96
   1   8   4   98.29    2.87
   1   8  -4   96.61    2.97
   1   8   5    1.82    2.91
   1   8  -5    2.36    2.75
   1   8   6   36.87    3.10
   1   8  -6   30.28    2.99
   2   8   0  336.64    3.78
   2   8   1  199.91    3.27
   2   8  -1  201.88    3.54
   2   8   2   40.20    3.67
   2   8  -2   40.36    2.98
   2   8   3    2.41    2.95
   2   8  -3    3.24    2.81
   2   8   4   56.17    2.99
   2   8  -4   60.57    2.91
   2   8   5   37.14    3.04
   2   8  -5   40.87    2.88
   2   8   6   57.76    2.90
   2   8  -6   56.13    3.06
   3   8   0    0.82    3.37
   3   8   1    4.64    3.30
   3   8  -1    0.69    3.13
   3   8   2   31.37    3.87
   3   8  -2   23.76    2.91
   3   8   3   72.84    3.83
   3   8  -3   71.30    2.86
   3   8   4   28.00    3.08
   3   8  -4   30.06    2.84
   3   8   5   90.96    3.28
   3   8  -5   95.60    3.16
   3   8   6    9.04    3.25
   3   8  -6    7.90    3.17
   4   8   0   32.44    3.54
   4   8   1   59.58    3.26
   4   8  -1   60.11    3.34
   4   8   2   10.87    4.35
   4   8  -2   20.69    3.43
   4   8   3   24.89    4.23
   4   8  -3   29.54    3.18
   4   8   4   13.98    3.90
   4   8  -4   23.66    3.25
   4   8   5   14.00    2.95
   4   8  -5   12.70    3.30
   5   8   0    5.41    2.78
   5   8   1   73.47    2.58
   5   8  -1   63.18    2.83
   5   8   2  114.20    2.64
   5   8  -2  108.59    2.91
   5   8  -3  100.09    3.35
   5   8  -4   47.81    3.44
   5   8  -5   22.45    2.99
   6   8   0   75.68    2.93
   6   8   1   63.54    2.91
   6   8  -1   61.63    2.91
   6   8   2   24.96    2.93
   6   8  -2   22.10    2.89
   6   8  -3   -1.63    2.90
   7   8   0   -1.35    2.98
   7   8   1    3.49    3.03
   7   8  -1    1.82    2.96
   7   8   2    1.08    3.08
   7   8  -2    6.00    3.26
   0   9   0   -1.19    3.11
   0   9   1  128.07    3.33
   0   9   2   -0.12    3.11
   0   9   3   10.18    3.04
   0   9   4    4.74    2.84
   0   9   5   93.57    2.93
   0   9   6    3.84    3.09
   1   9   0   -0.21    3.20
   1   9   1   30.00    3.21
   1   9  -1   30.50    3.06
   1   9   2   28.17    3.50
   1   9  -2   41.87    3.06
   1   9   3   41.14    3.37
   1   9  -3   36.92    3.02
   1   9   4    9.48    2.86
   1   9  -4    8.61    2.95
   1   9   5    8.98    2.95
   1   9  -5    7.79    2.91
   1   9   6   18.41    3.12
   1   9  -6   14.48    3.13
   2   9   0   25.85    3.30
   2   9   1    1.32    3.00
   2   9  -1    2.55    2.94
   2   9   2    1.30    3.72
   2   9  -2    5.39    2.92
   2   9   3   13.20    3.38
   2   9  -3   17.81    2.91
   2   9   4    4.89    3.12
   2   9  -4    3.09    2.97
   2   9   5   13.74    2.93
   2   9  -5    9.55    3.08
   3   9   0    6.53    3.32
   3   9   1   14.44    3.24
   3   9  -1   14.43    3.31
   3   9   2   77.73    4.11
   3   9  -2   82.69    3.39
   3   9   3    8.42    3.64
   3   9  -3    0.40    2.57
   3   9   4   44.87    3.83
   3   9  -4   47.98    3.13
   3   9   5    3.74    3.38
   3   9  -5    6.25    3.15
   4   9   0   93.89    3.35
   4   9   1    5.39    3.47
   4   9  -1    4.43    3.56
   4   9   2   21.64    3.40
   4   9  -2   25.80    3.52
   4   9   3   12.82    4.21
   4   9  -3   13.81    3.02
   4   9   4   24.01    4.40
   4   9  -4   19.80    3.08
   5   9   0    0.54    2.53
   5   9   1    7.41    2.56
   5   9  -1   -4.46    2.85
   5   9   2    5.54    2.87
   5   9  -2    1.69    2.88
   5   9  -3    1.49    4.07
   5   9  -4    4.27    3.60
   6   9   0   11.62    2.93
   6   9   1   29.35    2.69
   6   9  -1   29.01    2.98
   6   9   2    0.90    2.71
   6   9  -2    5.74    2.96
   0  10   0  278.34    3.39
   0  10   1   -2.11    3.06
   0  10   2   23.42    3.22
   0  10   3   10.59    3.12
   0  10   4   44.93    3.22
   0  10   5    4.53    3.11
   1  10   0   -2.47    3.19
   1  10   1    5.54    3.20
   1  10  -1    0.31    3.17
   1  10   2   36.70    3.37
   1  10  -2   41.86    3.18
   1  10   3    7.09    3.49
   1  10  -3    4.97    3.10
   1  10   4   45.46    3.28
   1  10  -4   54.59    3.18
   1  10   5   14.15    3.13
   1  10  -5   17.06    3.24
   2  10   0    4.08    3.13
   2  10   1   11.22    3.29
   2  10  -1    8.18    3.28
   2  10   2    5.97    3.22
   2  10  -2    6.09    3.27
   2  10   3   18.00    3.56
   2  10  -3   17.41    2.74
   2  10   4   11.84    3.90
   2  10  -4   18.23    3.11
   2  10   5    9.52    3.51
   2  10  -5   11.43    3.27
   3  10   0    4.38    3.36
   3  10   1   49.81    3.36
   3  10  -1   41.23    3.42
   3  10   2    2.27    3.31
   3  10  -2    3.48    3.11
   3  10   3   89.42    4.02
   3  10  -3   93.07    3.12
   3  10   4   -2.43    4.06
   3  10  -4    4.30    3.14
   4  10   0    5.86    3.26
   4  10   1   84.41    3.33
   4  10  -1   83.37    3.74
   4  10   2    4.44    3.49
   4  10  -2    5.22    3.56
   4  10   3    3.60    4.49
   4  10  -3   -0.48    3.63
   4  10   4    7.00    4.45
   4  10  -4   19.08    3.52
   5  10   0   -2.84    2.90
   5  10   1    8.94    2.93
   5  10  -1   -3.02    2.65
   5  10   2    4.84    2.97
   5  10  -2    5.72    3.00
   5  10   3   13.96    2.74
   5  10  -3    8.47    2.76
   0  11   0   -0.81    3.08
   0  11   1   38.92    3.29
   0  11   2    4.60    3.10
   0  11   3   21.30    3.66
   0  11   4    5.54    3.40
   1  11   0    1.08    3.23
   1  11   1   11.75    3.27
   1  11  -1    8.35    3.25
   1  11   2   93.70    3.33
   1  11  -2   96.05    3.20
   1  11   3   72.35    3.77
   1  11  -3   73.56    3.32
   1  11   4   22.79    3.48
   1  11  -4   18.94    3.37
   2  11   0   82.94    3.45
   2  11   1   99.22    3.40
   2  11  -1   96.78    3.44
   2  11   2   37.12    3.41
   2  11  -2   44.84    3.38
   2  11   3    3.94    3.84
   2  11  -3    7.15    3.31
   2  11   4   21.12    3.91
   2  11  -4   13.81    3.31
   3  11   0    5.45    3.21
   3  11   1   18.64    3.22
   3  11  -1   17.84    3.59
   3  11   2   16.53    3.49
   3  11  -2   13.87    3.26
   3  11   3   12.47    3.77
   3  11  -3   16.56    3.47
   4  11   0   38.98    3.47
   4  11   1   19.30    3.70
   4  11  -1   17.54    3.48
   4  11   2   19.13    3.72
   4  11  -2   21.90    3.74
   0  12   0   61.74    3.54
   0  12   1    3.23    3.23
   0  12   2   -1.82    3.27
   0  12   3    3.22    3.67
   1  12   0    2.25    3.33
   1  12   1    6.84    3.36
   1  12  -1    1.79    3.20
   1  12   2    6.16    3.39
   1  12  -2    2.97    3.40
   1  12   3   10.53    3.48
   1  12  -3   14.54    3.50
   2  12   0   16.98    3.48
   2  12   1   -0.49    3.50
   2  12  -1    2.49    3.38
   2  12   2    3.86    3.24
   2  12  -2    8.99    3.49
   3  12   0    0.96    3.34
   3  12   1    8.34    3.63
   3  12  -1   17.03    3.64
   0   0   0    0.00    0.00
;
_shelx_res_checksum     13091
_shelx_res_file
;
TITL Dy3Ni
CELL  0.71073   6.863   9.553   6.302   90.000   90.000   90.000
ZERR     1.00   0.003   0.003   0.002    0.000    0.000    0.000
LATT   1
SYMM  1/2 - X, 1/2 + Y, 1/2 + Z
SYMM    X, 1/2 - Y,   Z
SYMM  1/2 - X, - Y, 1/2 + Z
SFAC  NI   DY
UNIT  4    12
BOND
FMAP   2
BOND
ACTA
L.S.   4
WGHT    0.014100
EXTI    0.000305
FVAR       0.06405
DY1   2    0.179755    0.064391    0.177455    11.00000    0.01504    0.01505 =
         0.01427   -0.00039    0.00029    0.00011
DY2   2    0.032181    0.250000    0.636942    10.50000    0.01583    0.01437 =
         0.01376    0.00000    0.00140    0.00000
NI    1    0.391659    0.250000    0.447699    10.50000    0.01313    0.02682 =
         0.01920    0.00000    0.00027    0.00000
HKLF 4
REM  Dy3Ni
REM R1 =  0.0417 for     447 Fo > 4sig(Fo)  and  0.0697 for all     582 data
REM     23 parameters refined using      0 restraints
END
WGHT      0.0138      0.0000
REM Highest difference peak  2.824,  deepest hole -2.654,  1-sigma level  0.507
Q1    1  -0.0340  0.2500  0.8402  10.50000  0.05    2.82
Q2    1   0.6091  0.2500  0.5380  10.50000  0.05    2.05
Q3    1   0.2777  0.0674  0.0607  11.00000  0.05    1.66
Q4    1  -0.1862  0.2500  0.7443  10.50000  0.05    1.63
Q5    1   0.5076  0.2500  0.2027  10.50000  0.05    1.57
Q6    1   0.2232  0.2500  0.1233  10.50000  0.05    1.55
Q7    1   0.2035  0.2500  0.6911  10.50000  0.05    1.52
Q8    1   0.1908 -0.0611  0.3684  11.00000  0.05    1.51
Q9    1   0.1687  0.1989  0.4319  11.00000  0.05    1.50
Q10   1   0.3555  0.2081  0.5637  11.00000  0.05    1.45
Q11   1   0.1156  0.1509  0.5839  11.00000  0.05    1.45
Q12   1   0.5662  0.2500  0.3557  10.50000  0.05    1.38
Q13   1   0.5449  0.1918  0.5230  11.00000  0.05    1.36
Q14   1   0.2444  0.3047  0.8211  11.00000  0.05    1.31
Q15   1   0.4005  0.0722  0.0242  11.00000  0.05    1.30
Q16   1   0.4345  0.1362  0.4227  11.00000  0.05    1.30
Q17   1   0.4643  0.0803  0.5390  11.00000  0.05    1.28
Q18   1   0.2298 -0.0128  0.2619  11.00000  0.05    1.28
Q19   1  -0.0038  0.1536  0.2130  11.00000  0.05    1.27
Q20   1   0.3201  0.1697  0.0378  11.00000  0.05    1.23
;
_shelxl_version_number         .2013
data_New_Global_Publ_Block
_journal_date_recd_electronic     2013-10-10
_journal_date_accepted     2013-10-18
_journal_name_full     'Acta Crystallographica, Section E'
_journal_year     2013
_journal_volume     69
_journal_issue     11
_journal_page_first     i80
_journal_page_last     i80
_journal_paper_category     QI
_journal_paper_doi     10.1107/S1600536813028717
_journal_coeditor_code     WM2777
_publ_contact_author_name     'Volodymyr Levytskyy'
_publ_contact_author_address
;
Department of Inorganic Chemistry, Ivan Franko National University of Lviv,
Kyryla & Mefodiya Str. 6, 79005 Lviv, Ukraine
;
_publ_contact_author_email     'v.levyckyy@gmail.com'
_publ_contact_author_fax     ?
_publ_contact_author_phone     ?
_publ_section_title
;
Redetermination of Dy~3~Ni from single-crystal X-ray data
;
loop_
    _publ_author_name
    _publ_author_footnote
    _publ_author_address
    'Levytskyy, Volodymyr' .
;
Department of Inorganic Chemistry, Ivan Franko National University of Lviv,
Kyryla & Mefodiya Street 6, 79005 Lviv, Ukraine
;
    'Babizhetskyy, Volodymyr' .
;
Department of Inorganic Chemistry, Ivan Franko National University of Lviv,
Kyryla & Mefodiya Street 6, 79005 Lviv, Ukraine
;
    'Kotur, Bohdan' .
;
Department of Inorganic Chemistry, Ivan Franko National University of Lviv,
Kyryla & Mefodiya Street 6, 79005 Lviv, Ukraine
;
    'Smetana, Volodymyr' .
;
344 Spedding Hall, Ames Laboratory, Ames, IA 50011-3020, USA
;
