# Supplementary material for: Redetermination of Dy3Ni from single-crystal X-ray data
Source: Acta Crystallogr Sect E Struct Rep Online. 2013 Oct 26;69(Pt 11):i80. doi: 10.1107/S1600536813028717 (PMC3884239; doi:10.1107/S1600536813028717)
Supplement: Supplementary file 2 [file e-69-00i80-Isup2.hkl]

#
# h,k,l, Fc-squared, Fo-squared, sigma(Fo-squared), status flag
#
data_I
_shelx_title ' Dy3Ni'
_shelx_refln_list_code          4
_shelx_F_calc_maximum      505.27
_exptl_crystal_F_000       904.00
_reflns_d_resolution_high  0.7185

loop_
 _space_group_symop_operation_xyz
 'x, y, z'
 '-x+1/2, y+1/2, z+1/2'
 'x, -y+1/2, z'
 '-x+1/2, -y, z+1/2'
 '-x, -y, -z'
 'x-1/2, -y-1/2, -z-1/2'
 '-x, y-1/2, -z'
 'x-1/2, y, -z-1/2'

_cell_length_a     6.8630
_cell_length_b     9.5530
_cell_length_c     6.3020
_cell_angle_alpha  90.000
_cell_angle_beta   90.000
_cell_angle_gamma  90.000

_shelx_F_squared_multiplier     1.000

loop_
 _refln_index_h
 _refln_index_k
 _refln_index_l
 _refln_F_squared_calc
 _refln_F_squared_meas
 _refln_F_squared_sigma
 _refln_observed_status
   2   0   0       3676.03       2837.46      1790.80 o
   4   0   0        143.76        848.23       989.60 o
   6   0   0      58292.11      57844.77      1061.08 o
   8   0   0      22223.21      22252.70      1181.60 o
   2   1   0      17988.17      15877.52      1427.38 o
   4   1   0       1418.24       1479.78      1033.65 o
   6   1   0      41818.91      42101.52      1052.11 o
   8   1   0      19150.53      18996.54       937.26 o
   2   2   0     166794.67     171254.97      1473.92 o
   4   2   0      10222.75       8229.61       868.84 o
   6   2   0      18453.82      17803.14       810.57 o
   8   2   0      16737.68      16228.14       861.43 o
   2   3   0      87511.00      85054.21      1384.02 o
   4   3   0     152385.28     148316.44       960.32 o
   6   3   0       1634.11       1769.81       731.32 o
   8   3   0       2052.33       2201.29       858.09 o
   0   4   0      71985.52      75662.84      1294.18 o
   2   4   0      40664.68      40111.72      1030.08 o
   4   4   0       3073.60       3272.10       750.97 o
   6   4   0         40.28        840.91       731.22 o
   8   4   0        502.55       1338.18       818.99 o
   2   5   0      60898.93      59804.65      1041.70 o
   4   5   0      28587.18      26591.49       760.25 o
   6   5   0      49490.60      49261.32       734.15 o
   8   5   0      22255.40      21090.81       795.79 o
   0   6   0     234655.44     240940.86      1151.31 o
   2   6   0         32.49        689.79       918.90 o
   4   6   0        128.09       3943.76       716.60 o
   6   6   0      22343.54      22843.72       690.98 o
   8   6   0       8135.65       8240.39       802.33 o
   2   7   0       3265.43       3632.93       868.00 o
   4   7   0      20119.67      19577.33       915.63 o
   6   7   0       7057.33       7074.58       677.95 o
   0   8   0       7876.02       8422.72       809.83 o
   2   8   0      81285.83      82660.71       928.16 o
   4   8   0       7423.73       7911.67       863.36 o
   6   8   0      18072.66      18469.71       715.07 o
   2   9   0       4988.55       6303.29       804.68 o
   4   9   0      22638.68      22923.88       817.93 o
   6   9   0       2963.27       2832.82       714.30 o
   0  10   0      69647.93      68216.02       830.83 o
   2  10   0        415.07        994.49       762.93 o
   4  10   0        325.13       1428.35       794.61 o
   2  11   0      20767.60      20245.79       842.15 o
   4  11   0       9389.43       9506.97       846.31 o
   0  12   0      15246.72      15064.21       863.74 o
   2  12   0       3801.01       4139.76       848.43 o
   1   0   1        141.37        224.25      1464.95 o
   2   0   1      45106.82      43663.36      1332.46 o
   3   0   1      96241.27      91740.97      1196.14 o
   4   0   1     166724.89     162260.45      1137.87 o
   5   0   1          3.54        631.29       860.40 o
   6   0   1        973.94       1118.87       897.04 o
   7   0   1        192.06        709.29       945.73 o
   8   0   1          4.81        541.10      1050.52 o
   0   1   1        433.30        212.09      1521.20 o
   1   1   1        251.48       1642.48      1056.59 o
   2   1   1      60003.90      59770.54       946.07 o
   3   1   1      24247.62      23896.95       783.79 o
   4   1   1      17458.16      17344.50       663.72 o
   5   1   1       9359.72       6368.30      3951.29 o
   6   1   1       1346.66       1582.27       660.66 o
   7   1   1         42.58        530.21       699.64 o
   8   1   1       2238.45       2416.66       655.00 o
   9   1   1       3414.73       3854.30       784.46 o
   1   2   1      18380.71      17288.32       869.04 o
   2   2   1      85785.58      85543.80       882.35 o
   3   2   1        511.68        822.69       724.84 o
   4   2   1      10553.91      10948.43      1007.96 o
   5   2   1      28987.97      27974.65       787.19 o
   6   2   1      21421.25      20355.22       571.77 o
   7   2   1         38.01        592.02       542.27 o
   8   2   1       9597.82       9462.83       607.93 o
   9   2   1       4462.73       5203.15       701.33 o
   0   3   1     255293.33     257100.92      1414.05 o
   1   3   1      56611.67      55538.87       796.93 o
   2   3   1       6345.82       6198.82       686.97 o
   3   3   1       8091.77       7613.30      1080.99 o
   4   3   1       2412.47       3569.35       794.82 o
   5   3   1         26.65        384.44       749.50 o
   6   3   1      45838.28      46742.50       553.05 o
   7   3   1      12710.52      13050.54       540.80 o
   8   3   1      19967.39      19842.01       582.59 o
   9   3   1          0.85        326.93       651.05 o
   1   4   1       5448.49       5966.27       645.16 o
   2   4   1       8135.47       7970.47       671.21 o
   3   4   1      12360.75      13566.46       664.14 o
   4   4   1       5970.17       6590.12       721.94 o
   5   4   1       8834.16      10218.00       546.41 o
   6   4   1       5477.03       4553.49       519.40 o
   7   4   1         67.44        334.92       532.26 o
   8   4   1       3126.69       3447.69       560.88 o
   0   5   1      31933.61      30773.32       925.55 o
   1   5   1       4251.68       5040.86       644.23 o
   2   5   1      83526.41      80961.86       724.81 o
   3   5   1      18372.82      18424.06       664.90 o
   4   5   1      17203.63      17467.27       744.69 o
   5   5   1      13172.21      11707.97       791.87 o
   6   5   1      13734.91      13911.78       508.28 o
   7   5   1       1850.98       1703.55       495.71 o
   8   5   1      11304.98      10993.64       559.54 o
   1   6   1        244.67       1201.59       573.32 o
   2   6   1       9574.92      10202.30       825.94 o
   3   6   1      36221.51      35650.20       734.25 o
   4   6   1      61440.54      58428.12      1421.74 o
   5   6   1        186.90       -403.39       477.33 o
   6   6   1          5.92        955.07      1240.64 o
   7   6   1        112.84       1059.92       860.41 o
   8   6   1        132.68        890.64       561.74 o
   0   7   1      31598.05      33162.23       931.77 o
   1   7   1       6881.69       7166.17      1215.92 o
   2   7   1       2116.39       2943.05       787.45 o
   3   7   1       5722.19       6071.96       605.86 o
   4   7   1       3569.78       4366.47       683.90 o
   5   7   1       1067.37       1349.51       452.65 o
   6   7   1       5441.45       6123.36      1472.78 o
   7   7   1       2339.40       3212.23       517.66 o
   1   8   1      10437.69      10491.29       561.10 o
   2   8   1      49105.21      49164.71       588.06 o
   3   8   1        419.04        636.86       553.54 o
   4   8   1      15250.79      14603.16       569.32 o
   5   8   1      16059.81      16882.43      1255.55 o
   6   8   1      15457.32      15274.52       502.08 o
   7   8   1         13.52        644.75       516.08 o
   0   9   1      31885.86      31300.95       813.87 o
   1   9   1       6331.32       7380.51       540.14 o
   2   9   1        232.31        473.16       511.81 o
   3   9   1       2838.87       3519.20       564.48 o
   4   9   1       1827.62       1198.42       605.74 o
   5   9   1        396.71        437.07      1446.64 o
   6   9   1       6608.91       7119.95       486.91 o
   1  10   1        485.03        709.96       637.40 o
   2  10   1       2131.99       2387.82       566.26 o
   3  10   1      12007.08      11221.80      1046.57 o
   4  10   1      20595.65      20492.48       607.07 o
   5  10   1        158.14        660.64      1457.58 o
   0  11   1       8923.64       9492.51       802.42 o
   1  11   1       1902.46       2485.95       561.93 o
   2  11   1      24049.44      23934.46       590.41 o
   3  11   1       4203.63       4459.78       584.43 o
   4  11   1       4998.94       4488.29       618.07 o
   1  12   1       1112.92       1036.80       615.49 o
   2  12   1        199.32        250.08       592.62 o
   3  12   1       3081.81       3322.64      1059.26 o
   0   0   2      55606.28      55776.39      1123.98 o
   1   0   2     103923.06     104915.38      1131.85 o
   2   0   2      21158.63      20704.05       910.18 o
   3   0   2         53.81       -134.06       836.03 o
   4   0   2        554.23       1772.11       831.21 o
   5   0   2         48.87        421.67       884.78 o
   6   0   2      24006.67      24493.66       828.02 o
   7   0   2      79318.36      77756.36      1047.18 o
   8   0   2      13334.94      13101.14      1039.31 o
   9   0   2         44.99        424.11      1408.82 o
   1   1   2      95746.09      97996.62       776.16 o
   2   1   2      22823.21      21576.60       637.65 o
   3   1   2        314.97       1064.64       603.19 o
   4   1   2       1398.55       2168.23       605.60 o
   5   1   2      12437.21      12750.34       637.58 o
   6   1   2        269.08        706.98       611.76 o
   7   1   2        186.25        146.11       666.14 o
   8   1   2         98.04        345.64       738.52 o
   9   1   2       1162.55       1547.30       766.10 o
   0   2   2      47109.77      46215.54       984.30 o
   1   2   2      38693.37      38436.16       673.78 o
   2   2   2      14205.98      14522.04       579.65 o
   3   2   2      11868.28      12953.02       648.17 o
   4   2   2       7058.96       8287.27      1135.52 o
   5   2   2      44178.81      45129.67      1347.58 o
   6   2   2       3933.86       4676.51       865.57 o
   7   2   2         83.22        640.97       565.46 o
   8   2   2       2288.49       2436.81       613.50 o
   1   3   2      10680.52      10248.65       575.71 o
   2   3   2       9383.04       9861.22       590.88 o
   3   3   2     131709.98     131556.67       692.44 o
   4   3   2      41994.21      42903.12      1331.98 o
   5   3   2      13481.28      14516.12       990.84 o
   6   3   2       5138.23       4957.36       682.77 o
   7   3   2        532.94        -16.57       655.69 o
   8   3   2       1559.87       1660.15       575.94 o
   0   4   2       1496.79       2033.24       824.02 o
   1   4   2         11.16        224.81       558.29 o
   2   4   2        358.58        845.66       551.51 o
   3   4   2       3669.72       4199.53       574.78 o
   4   4   2       2752.18       3424.09       576.30 o
   5   4   2      13617.72      14029.86       939.55 o
   6   4   2        274.60        114.56       692.24 o
   7   4   2      10242.97      10707.80       726.89 o
   8   4   2        142.23        402.28       868.94 o
   1   5   2      87390.84      87597.64       602.83 o
   2   5   2      36620.16      37589.14       917.93 o
   3   5   2       9575.13      10194.58       685.61 o
   4   5   2      12871.55      13924.89       900.51 o
   5   5   2      29438.05      29901.86       681.75 o
   6   5   2       2154.48       2218.41       706.96 o
   7   5   2         72.59       1442.54      1605.04 o
   8   5   2        742.70        812.17       832.41 o
   0   6   2      15350.28      16185.52       754.46 o
   1   6   2      30848.54      31158.82       573.27 o
   2   6   2       5499.01       5415.38       551.97 o
   3   6   2        139.07       1213.49       608.72 o
   4   6   2        404.97       1491.74       789.75 o
   5   6   2        370.85       1530.73       658.12 o
   6   6   2       9063.12       9535.27       557.32 o
   7   6   2      37474.29      37802.29      2525.58 o
   8   6   2       5367.72       6038.94       577.59 o
   1   7   2      16376.89      16009.95       580.43 o
   2   7   2         11.74       1353.25       561.40 o
   3   7   2      21502.91      21437.83       569.93 o
   4   7   2       4377.53       4939.74       993.60 o
   5   7   2         15.96       -341.24       672.72 o
   6   7   2        412.20        851.88       484.90 o
   7   7   2        196.08       -184.44       502.84 o
   0   8   2      27101.31      24516.91       791.66 o
   1   8   2      27452.89      27083.25       573.55 o
   2   8   2      10460.83       9830.79       564.38 o
   3   8   2       7595.88       6588.21       928.01 o
   4   8   2       3098.95       4369.80      1197.05 o
   5   8   2      27884.63      27290.27       685.08 o
   6   8   2       5260.59       5753.68       501.68 o
   7   8   2        880.28        845.86       599.63 o
   1   9   2       7618.87       9077.00      1670.66 o
   2   9   2        290.89        875.38       559.86 o
   3   9   2      21812.19      19716.26       638.49 o
   4   9   2       5093.33       5810.64       596.28 o
   5   9   2        429.82        881.96       495.52 o
   6   9   2        525.91        783.24       589.87 o
   0  10   2       4820.23       5710.49       785.13 o
   1  10   2       9091.74       9658.22       629.28 o
   2  10   2       1359.31       1469.79       559.28 o
   3  10   2        290.51        705.36       552.45 o
   4  10   2        131.00       1176.33       607.45 o
   5  10   2        505.65       1286.45       514.46 o
   1  11   2      22877.49      23177.21       563.30 o
   2  11   2       9426.72      10091.93       941.45 o
   3  11   2       3257.24       3712.00       580.80 o
   4  11   2       4927.63       5022.94       643.07 o
   0  12   2        105.99       -443.61       797.03 o
   1  12   2        597.43       1113.29       585.15 o
   2  12   2          0.19       1542.80       625.19 o
   1   0   3        990.14       1306.65       760.59 o
   2   0   3      22865.46      23711.41       772.69 o
   3   0   3     171306.66     172323.42       955.39 o
   4   0   3        239.56        777.55       728.80 o
   5   0   3      29718.16      29581.30       799.23 o
   6   0   3       2429.75       3571.51       806.94 o
   7   0   3        453.54        499.68       833.62 o
   8   0   3       1298.59        575.28       597.22 o
   0   1   3       4994.95       5142.15       753.76 o
   1   1   3      15910.54      16143.97       536.10 o
   2   1   3       3390.24       5388.28       741.32 o
   3   1   3       6403.87       6973.13       538.12 o
   4   1   3       8650.35       8913.93       551.16 o
   5   1   3      24862.38      24761.31       572.56 o
   6   1   3       3258.21       3355.63       589.78 o
   7   1   3        567.68       1209.00       801.94 o
   8   1   3        739.27        217.23       420.28 o
   1   2   3      84998.98      85989.73       614.05 o
   2   2   3       2771.71       3025.25       516.20 o
   3   2   3      13011.98      13610.52       552.07 o
   4   2   3      12341.50      13048.14       564.10 o
   5   2   3      27907.08      27470.94       575.18 o
   6   2   3        138.12        600.86       586.84 o
   7   2   3         27.72       1311.32       806.78 o
   8   2   3        275.91        464.81       389.77 o
   0   3   3        829.29        894.63       731.30 o
   1   3   3      89800.25      90745.00       717.75 o
   2   3   3      12466.88      13487.66       695.73 o
   3   3   3        477.29        420.85       519.67 o
   4   3   3       9832.62       9293.16       532.24 o
   5   3   3       1514.91       1993.01       537.63 o
   6   3   3         22.93         43.87       882.34 o
   7   3   3      66009.88      68869.07       773.89 o
   8   3   3        158.17        791.74       686.13 o
   1   4   3      28953.24      28889.89       531.37 o
   2   4   3       5943.10       5487.43       525.99 o
   3   4   3       5518.86       5309.83       514.92 o
   4   4   3       4397.38       4737.82       520.77 o
   5   4   3       1472.65       3303.42       776.41 o
   6   4   3        638.66       1355.26       965.26 o
   7   4   3         99.64       -114.56       404.61 o
   8   4   3        536.21        771.58       585.52 o
   0   5   3       8837.60       9456.74       709.99 o
   1   5   3      55437.90      54590.53       865.65 o
   2   5   3        831.71       1331.99       505.10 o
   3   5   3      10187.79      10606.98       537.86 o
   4   5   3       4884.61       4697.00       513.11 o
   5   5   3      39155.88      39353.74       602.50 o
   6   5   3       4224.12       4844.64       638.80 o
   7   5   3       3786.00       4554.25       733.85 o
   8   5   3       1325.25       2281.60       782.47 o
   1   6   3       2364.09       3156.99       574.14 o
   2   6   3       8946.69       9061.77       510.38 o
   3   6   3      65304.04      63167.26      1273.67 o
   4   6   3        473.84        634.22      1170.00 o
   5   6   3       8773.36       8665.97       875.62 o
   6   6   3       1431.79       1189.57       645.98 o
   7   6   3        244.23       1018.85       680.05 o
   0   7   3        311.27        302.25       684.93 o
   1   7   3       5802.25       6242.60       480.48 o
   2   7   3       4095.80       4239.90       511.99 o
   3   7   3        491.35         19.32       577.69 o
   4   7   3       4442.12       5667.91       618.65 o
   5   7   3       1474.65       1742.93       821.49 o
   6   7   3        376.28       2478.90       677.61 o
   7   7   3      13037.90      11969.35       950.17 o
   1   8   3      42459.46      40455.23       573.61 o
   2   8   3        235.20        691.04       495.94 o
   3   8   3      17151.79      17538.46       559.30 o
   4   8   3       6898.91       6837.98       619.87 o
   5   8   3      25289.71      24439.44       817.99 o
   6   8   3         55.35       -397.30       706.85 o
   0   9   3        163.17       2481.30       740.98 o
   1   9   3       9045.81       9491.33       548.57 o
   2   9   3       3131.09       3943.53       561.95 o
   3   9   3        134.57        906.49       977.41 o
   4   9   3       2846.25       3288.70       598.24 o
   5   9   3        268.17        363.18       992.04 o
   1  10   3       1597.42       1454.63       564.98 o
   2  10   3       2983.34       4299.05       529.35 o
   3  10   3      22719.74      22394.07       601.71 o
   4  10   3        261.75        327.58       688.06 o
   5  10   3       2135.63       2902.27       669.16 o
   0  11   3       3496.70       5192.91       892.30 o
   1  11   3      17073.29      17822.72       608.01 o
   2  11   3        271.13       1380.56       611.10 o
   3  11   3       3846.56       3648.99       622.46 o
   1  12   3       3434.18       3131.41       601.63 o
   0   0   4      52657.17      52466.93       755.63 o
   1   0   4     114404.30     112902.80       815.45 o
   2   0   4       7404.86       6940.24       670.85 o
   3   0   4         14.55        843.34       699.53 o
   4   0   4       7054.49       7656.06       712.19 o
   5   0   4      12753.17      12524.70       732.01 o
   6   0   4       7177.54       7201.63       760.89 o
   7   0   4      27050.75      26367.01       908.45 o
   8   0   4       1592.39       3522.41      1001.88 o
   1   1   4       2988.27       3661.98       487.04 o
   2   1   4       9353.12       9518.34       490.85 o
   3   1   4       2428.09       3604.68       482.47 o
   4   1   4       4752.40       5325.20       500.79 o
   5   1   4      15427.50      15532.47       530.56 o
   6   1   4       8241.98       7829.70       556.76 o
   7   1   4         17.19        600.39       623.00 o
   8   1   4       4865.95       5226.53       684.34 o
   0   2   4       7236.10       6947.67       695.25 o
   1   2   4      21551.43      21932.75       497.57 o
   2   2   4      26803.22      27918.04       503.85 o
   3   2   4      13303.11      13339.76       501.49 o
   4   2   4      10799.14      11111.00       510.44 o
   5   2   4      11926.08      12422.82       507.68 o
   6   2   4         74.77       1058.60       555.83 o
   7   2   4      13387.38      12709.64       680.13 o
   8   2   4        260.99        263.24       636.17 o
   1   3   4      13391.02      13750.29       487.59 o
   2   3   4        204.68       -205.22       496.37 o
   3   3   4      84672.37      83431.41      2855.39 o
   4   3   4      21112.48      21198.57       497.51 o
   5   3   4      12047.25      12693.01       509.00 o
   6   3   4       3344.79       3850.05       973.98 o
   7   3   4         58.68        918.90       928.65 o
   0   4   4      15224.94      14940.75       686.01 o
   1   4   4        811.19       1804.52       723.97 o
   2   4   4      14948.14      15941.07       506.57 o
   3   4   4       4157.88       5027.01       629.09 o
   4   4   4       7666.43       8054.22       834.14 o
   5   4   4        578.48       1887.99       512.94 o
   6   4   4       1108.17       1046.54       553.88 o
   7   4   4         73.03        680.04      1016.40 o
   8   4   4         14.02         17.06       497.23 o
   1   5   4      11099.07      11559.04       486.90 o
   2   5   4      10813.86      10595.95       678.28 o
   3   5   4      24929.06      25563.84       506.45 o
   4   5   4       1009.16       2124.91       486.69 o
   5   5   4      32913.91      32420.08       552.80 o
   6   5   4       7907.14       8470.87       595.40 o
   7   5   4         52.82        377.80       736.10 o
   0   6   4      25592.46      25825.64       681.62 o
   1   6   4      38843.45      38821.00       478.32 o
   2   6   4       5613.68       5266.75       478.32 o
   3   6   4        115.48        821.27       486.87 o
   4   6   4       4572.11       6200.55      1369.09 o
   5   6   4       3913.39       4018.32       530.41 o
   6   6   4       3553.52       4149.47       989.83 o
   7   6   4      10658.15      10110.00       785.38 o
   1   7   4        480.26       1060.55       461.03 o
   2   7   4       1418.60       1977.76       482.49 o
   3   7   4       9477.95       9468.27      1006.17 o
   4   7   4       6618.36       6097.18       504.98 o
   5   7   4         29.44        543.54       850.65 o
   6   7   4       3397.80       3837.33       899.60 o
   0   8   4       1743.94       2664.44       670.38 o
   1   8   4      24124.02      23806.11       503.99 o
   2   8   4      13972.67      14277.07       536.80 o
   3   8   4       7146.72       7108.67       509.17 o
   4   8   4       5276.56       5082.33      1180.14 o
   5   8   4      10984.97      11661.85       839.09 o
   1   9   4        799.15       2211.68       500.53 o
   2   9   4        495.42        967.15       524.35 o
   3   9   4      11271.21      11412.22       591.20 o
   4   9   4       5830.34       5210.57       615.26 o
   5   9   4        662.54       1040.81       877.50 o
   0  10   4      10235.17      10959.06       785.40 o
   1  10   4      11795.40      12338.78      1113.58 o
   2  10   4       3145.79       3989.00       778.92 o
   3  10   4         69.57        332.70       820.19 o
   4  10   4       2225.46       3754.57      1472.40 o
   1  11   4       4562.45       5115.48       590.25 o
   2  11   4       3427.16       4298.67       891.07 o
   1   0   5      20417.08      20132.31       678.97 o
   2   0   5      17340.56      19323.94       661.63 o
   3   0   5      19537.62      20182.85       664.13 o
   4   0   5      42245.40      42012.18       689.77 o
   5   0   5      22832.77      22214.60       698.33 o
   6   0   5       2178.97       2508.48       753.27 o
   7   0   5          0.23        567.91       899.40 o
   0   1   5      11538.68      11132.28       671.06 o
   1   1   5       7661.12       7903.32       457.52 o
   2   1   5      27285.21      27156.63       476.03 o
   3   1   5        117.50        -61.54       453.26 o
   4   1   5       2229.09       3316.56       459.34 o
   5   1   5         14.34         99.30       478.80 o
   6   1   5        930.54       1744.49       544.44 o
   7   1   5       5388.84       4857.03       612.52 o
   1   2   5         97.30        930.27       454.12 o
   2   2   5       8829.55       8540.12       463.99 o
   3   2   5      27614.35      27866.33       731.77 o
   4   2   5       1436.47       2176.53       460.14 o
   5   2   5       3413.30       4090.51       493.86 o
   6   2   5      18062.72      18019.12       545.29 o
   7   2   5        144.84        343.08       609.26 o
   0   3   5     108713.23     107940.31       765.80 o
   1   3   5      24410.52      25360.56       798.85 o
   2   3   5        327.08        816.26       448.08 o
   3   3   5       4739.39       5413.24       457.58 o
   4   3   5         80.06        573.07       460.92 o
   5   3   5      12263.95      11609.09       507.18 o
   6   3   5      10285.22      10876.57       542.19 o
   7   3   5       6022.95       6373.24       637.50 o
   1   4   5       1885.40       1969.23       432.30 o
   2   4   5        144.60       1308.85       455.67 o
   3   4   5       2153.72       1922.42       453.81 o
   4   4   5       2363.73       1594.39       706.98 o
   5   4   5        354.68         18.83       513.54 o
   6   4   5       8756.43       8364.06       969.45 o
   7   4   5         54.70        958.78       652.97 o
   0   5   5         90.93       1569.70       633.73 o
   1   5   5      24125.76      23997.44       452.24 o
   2   5   5      34482.05      34752.50       747.97 o
   3   5   5        121.21        891.77       422.21 o
   4   5   5       3152.63       3607.24       665.57 o
   5   5   5       1855.16       2772.12       514.19 o
   6   5   5       4898.83       5308.30       586.82 o
   1   6   5       8843.88       8740.97       473.15 o
   2   6   5       5286.24       5596.84       610.82 o
   3   6   5       5519.95       5649.42       489.53 o
   4   6   5      19153.00      19761.79       507.66 o
   5   6   5       9371.74       8703.92       773.15 o
   6   6   5       2161.37       1519.32       584.03 o
   0   7   5      26392.53      27295.83       747.36 o
   1   7   5       1153.65       2729.10       473.40 o
   2   7   5       4183.77       4638.93       613.20 o
   3   7   5       1006.74       2209.83       481.47 o
   4   7   5        602.26        578.18       632.53 o
   5   7   5       2081.36       2049.39       538.34 o
   1   8   5        573.89        511.30       487.19 o
   2   8   5       9509.12       9559.73       509.94 o
   3   8   5      22991.46      22807.48       566.38 o
   4   8   5       2921.20       3279.83       536.17 o
   5   8   5       4571.96       5473.57       729.00 o
   0   9   5      23446.46      22843.89       715.32 o
   1   9   5       2137.00       2044.13       505.03 o
   2   9   5       1625.07       2954.97       517.49 o
   3   9   5        971.47       1228.33       561.71 o
   1  10   5       3465.35       3825.32       548.82 o
   2  10   5       1177.51       2579.30       583.21 o
   0   0   6      64888.97      63933.18       627.44 o
   1   0   6       1638.50       1769.80       614.31 o
   2   0   6       7978.65       7631.65       631.70 o
   3   0   6      10716.55      10899.54       646.46 o
   4   0   6         13.22        450.92       670.29 o
   5   0   6       9942.08      10546.75       719.54 o
   6   0   6      19570.59      18404.54       822.48 o
   1   1   6       3709.13       4541.88       610.76 o
   2   1   6       9503.66       9690.13       859.85 o
   3   1   6      15517.19      15283.02       453.80 o
   4   1   6        988.90       1152.85       453.23 o
   5   1   6       2085.68       1976.27       533.87 o
   6   1   6       2597.12       3291.09       537.78 o
   0   2   6      12149.56      12375.13       629.49 o
   1   2   6       9761.44      10188.56       428.99 o
   2   2   6      16633.14      16205.32       443.98 o
   3   2   6       4261.83       4854.27       459.06 o
   4   2   6       3746.58       4656.37       476.40 o
   5   2   6        962.61       1987.64       616.70 o
   6   2   6       5019.70       5233.82       553.80 o
   1   3   6      11592.56      12163.16       463.54 o
   2   3   6      11860.30      11600.94       457.12 o
   3   3   6        284.91        843.93       455.87 o
   4   3   6      36441.21      36810.90       502.65 o
   5   3   6      13002.17      13577.28       513.64 o
   6   3   6       1287.32       2013.96       554.94 o
   0   4   6        585.31       1089.57       626.44 o
   1   4   6       1639.85       1901.85       442.11 o
   2   4   6       1944.26       2418.55       439.51 o
   3   4   6       5224.32       5107.53       465.52 o
   4   4   6       1297.04       1453.49       490.00 o
   5   4   6       2875.87       3582.17       516.11 o
   6   4   6         51.07        552.58       566.47 o
   1   5   6       1392.43       2232.82       447.23 o
   2   5   6      23013.89      23429.31       549.36 o
   3   5   6      20336.13      20147.68       478.86 o
   4   5   6      10724.90      12025.24       504.48 o
   5   5   6        169.85       -496.36       496.36 o
   0   6   6      26369.78      26790.29       656.94 o
   1   6   6        296.03       1284.04       461.02 o
   2   6   6       2080.70       2182.59       539.96 o
   3   6   6       5817.61       5586.57       518.16 o
   4   6   6         80.75       1178.97       514.12 o
   5   6   6       5421.45       4743.88       563.24 o
   1   7   6       4888.25       4748.24       502.31 o
   2   7   6        128.37        347.33       494.65 o
   3   7   6       2384.98       3153.99       505.13 o
   4   7   6       4532.09       3023.18       715.59 o
   0   8   6      14168.55      14672.64       724.60 o
   1   8   6       6885.42       8237.40       803.50 o
   2   8   6      13915.15      13906.16       513.52 o
   3   8   6       1460.85       2062.94       553.17 o
   1   9   6       3960.15       4068.09       538.73 o
   1   0   7      10871.26      11318.74       634.24 o
   2   0   7      17401.81      16678.46       651.62 o
   3   0   7       5053.77       4696.12       660.77 o
   4   0   7      23968.03      23859.82       712.89 o
   5   0   7        327.93       1369.85       794.61 o
   0   1   7      15583.28      16054.42       636.91 o
   1   1   7          9.87        817.02       432.09 o
   2   1   7        367.18        863.83       605.71 o
   3   1   7       1167.62       1642.38       633.78 o
   4   1   7        155.02       1795.89       485.17 o
   5   1   7       4553.63       4733.04       542.95 o
   1   2   7      11805.61      11231.85       589.15 o
   2   2   7      12094.71      12595.55       464.03 o
   3   2   7       3102.04       3995.69       468.08 o
   4   2   7      13001.02      13507.02       851.40 o
   5   2   7        673.04        981.90       542.07 o
   0   3   7      16719.88      16504.28       651.58 o
   1   3   7        213.02       1163.48       492.36 o
   2   3   7      17393.75      17246.31       684.54 o
   3   3   7        989.72       1139.41       478.30 o
   4   3   7        806.71       1624.08       496.39 o
   5   3   7       3291.17       3673.94       772.82 o
   1   4   7       9775.39       9770.97       451.24 o
   2   4   7        284.64        140.82       466.21 o
   3   4   7       3130.93       3232.22       483.49 o
   4   4   7        158.13        421.42       508.67 o
   0   5   7      37034.64      34903.12       711.11 o
   1   5   7          0.72       1500.74       478.08 o
   2   5   7       4750.19       5406.61       471.13 o
   3   5   7        979.00       1423.29       491.92 o
   4   5   7        565.05       1677.05      1257.74 o
   1   6   7       7013.37       6971.73       497.44 o
   2   6   7       6439.84       6632.83       496.54 o
   3   6   7       3389.84       3211.27       510.49 o
   0   7   7        127.44       1199.21       716.60 o
   1   7   7         48.89        507.66       519.58 o
   2   7   7       2288.55       3233.77       639.91 o
   0   0   8       8825.23       8984.76       617.03 o
   1   0   8       5264.51       5130.11       677.84 o
   2   0   8      20188.67      19642.58       702.92 o
   3   0   8          0.20       1272.32       709.28 o
   1   1   8       4407.25       3745.69       481.86 o
   2   1   8          7.20        513.07       484.30 o
   3   1   8          2.14       1086.45       500.67 o
   0   2   8      20241.65      17768.42       695.60 o
   1   2   8       1923.69       2643.86       469.03 o
   2   2   8         12.39       -117.64       490.33 o
   3   2   8        730.44        826.47       509.32 o
   1   3   8        440.64       1069.07       972.55 o
   2   3   8      17914.30      16655.24       509.89 o
   0   4   8       2499.62       2671.83       658.21 o
   1   4   8          1.19        621.80       497.23 o
   2   4   8       2305.74       2247.62       646.01 o
                                                
